# Supplementary material for: Complete Mitochondrial Genome Characterization of Schrankia costaestrigalis (Insecta: Erebidae: Hypenodinae) and Its Phylogenetic Implication
Source: Genes (Basel). 2023 Sep 26;14(10):1867. doi: 10.3390/genes14101867 (PMC10606299; doi:10.3390/genes14101867)
Supplement: Supplementary file 1 [file genes-14-01867-s001.zip]

Archive with 14 entries (13 files):
- Supplementary File S1 Raw data of Sanger sequencing/
- Supplementary File S1 Raw data of Sanger sequencing/cr_1.ab1
- Supplementary File S1 Raw data of Sanger sequencing/cr_2.ab1
- Supplementary File S1 Raw data of Sanger sequencing/cr_3.ab1
- Supplementary File S1 Raw data of Sanger sequencing/cr_4.ab1
- Supplementary File S1 Raw data of Sanger sequencing/cr_5.ab1
- Supplementary File S1 Raw data of Sanger sequencing/nad3-nad5.ab1
- Supplementary File S1 Raw data of Sanger sequencing/rrnL.ab1
- Supplementary File S2 Alignment of control region of four species mitogenomes.fas
- Table S1.xlsx
- Table S2.xlsx
- Table S3.xlsx
- Table S4.xlsx
- Table S5.xlsx
