# Supplementary material for: Complete Mitochondrial Genome Characterization of Schrankia costaestrigalis (Insecta: Erebidae: Hypenodinae) and Its Phylogenetic Implication
Source: Genes (Basel). 2023 Sep 26;14(10):1867. doi: 10.3390/genes14101867 (PMC10606299; doi:10.3390/genes14101867)
Supplement: Supplementary file 1 [file genes-14-01867-s001.zip › Supplementary File S2 Alignment of control region of four species mitogenomes.fas]

>Supplementary File S2 Alignment of control region of four species mitogenomes
>S. costaestrigalis
-------ATTTAT-TTCAATTTTTATTGTATAGATTTTTTTTTTTTTTTTTTT-ATATTAAAATATTTAATATAAATTATTAAACATTTACTAATTTCTCTTTTTTTTTCTTTAAATACTATTCATATTGAATACATATTTGGAAATATAGCAGTTATAATTCATATAAATTAAAATATATTAATATAATTAATATTAATTTTTTTACAGTTTATTATTAAATTATAAATATAAATGTATATATAAATATTTTAATATATATATATATATATATATGTACGTATATATATATATATACATATTTAAATACATATATATATATATATATATATTAAAATATTTAATATAAATTATTAAACATTTACTAATTTCTCTTTTTTTTTCTTTAAATACTATTCATATTGAATACATATTTGGAAATATAGCAGTTATAATTCATATAAATTAAAATATATTAATATAATTAATATTAATTTTTTTACAGTTTATTATTAAATTATAAATATAAATGTATATATAAATATTTTAATATATATATATATATATATATGTACGTATATATATATATATACATATTTAAATACATATATATATATATATATATATTAAAATATTTAATATAAATTATTAAACATTTACTAATTTCTCTTTTTTTTTCTTTAAATACTATTCATATTGAATACATATTTGGAAATATAGCAGTTATAATTCATATAAATTAAAATATATTAATATAATTAATATTAATTTTTTTACAGTTTATTATTAAATTATAAATATAAATGTATATATAAATATTTTAATATATATATATATATATATATGTACGTATATATATATATATACATATTTAAATACATATATATATATATATATATATTAAAATATTTAATATAAATTATTAAACATTTACTAATTTCTCTTTTTTTTTCTTTAAATACTATTCATATTGAATACATATTTGGAAATATAGCAGTTATAATTCATATAAATTAAAATATATTAATATAATTAATATTAATTTTTTTACAGTTTATTATTAAATTATAAATATAAATGTATATATAAATATTTTAATATATATATATATATATATATGTACGTATATATATATATATACATATTTAAATACATATATATATATATATATATATTAAAATATTTAATATAAATTATTAAACATTTACTAATTTCTCTTTTTTTTTCTTTAAATACTATTCATATTGAATACATATTTGGAAATATAGCAGTTATAATTCATATAAATTAAAATATATTAATATAATTAATATTAATTTTTTTACAGTTTATTATTAAATTATAAATATAAATGTATATATAAATATTTTTATATATATATATATATATATATATATATAAATATATATATATATACCGTTTGTAATAAAATTTTATATAA-ATAAATAAAA-----
>Paragabara curvicornuta
-------ATTTATATATTTTATTTTTCACATAGATTTTTTTTTTTTTTTATTT------------TTTAGTAC-----------------------------------------------------------------------------------------------------------------------------------------------------------------------------------------------------------------------------------------------------------CCTTATTTCA----ACTTCATCTAATTCATGG-----TTAATAATTTCTCTTTTTTCTTTTTC--ATAATATTCATATTAAAAACAAAATTAAGAATTAAACAATGTATATTATTATAAATAATAATATATTAATATAATTAATTTTAATTT--------TTTAATCATAATTT---------ATTATATAAATATATATATTAATATAT-----------------------------------------------------------------------------------------------------------------------------------------------------------------------------------------------------------------------------------------------------------------TAAAT-ATTTAATATATATATATATATATATATA-----------------------------------------------------------------------------------------------------------------------------------------------------------------------------------------------ATTAAT----TTATAATTTA---------------------------------------------------------------------------------------TTTAAT-------------------------------------------------------------------------------------------------------------------------------------------------------------------------------------TTTTTGA-----------------------------------------------------------------------------ACCCTTTTTAATAATTTTTCATATAATATAAAAAAATAAAAA
>Actinotia polyodon
AAAATTTATTTATATACAAATTATTTTGAATAGATTTTTTTTTTTTTTTTTTT----------------------------------------------------------------------------------------------------------------------------------------------------------------------------------------------------------------------------------------------------------------------------------TATATTAAAATATTTAATATAAATTATTAAATTTTAAATAATTTCTTTTCTTTCTTTTTT--ATAATATTCTTATTAAAAACTAAATTGGAAATTAAACAATTAATATTAATAAAAATTATATTATATTAATATAATTAATTTTAA-----------TTTATTGATTAATT---------AATGTATATATATATATATTAATATAT-----------------------------------------------------------------------------------------------------------------------------------------------------------------------------------------------------------------------------------------------------------------TAAAT-TTTTAATATATATATAAATATA-----------------------------------------------------------------------------------------------------------------------------------------------------------------------------------------------------ATTAAT----TAATTATTTT-------------------------------------------------------------------------------------TATTTAAA---------------------------------------------------------------------------------------------------------------------------------------------------------------------------------TTTATTCTTAA-----------------------------------------------------------------------------ACCGTTTTTAATAAATATTCATATAA-ATAAATAAAAAAAAA
>Dysgonia stuposa
--------TTTATATGCACAATTTCTCACATAGATTTTTTTTTTTTTTTTTTTTATATTTAAATATTTATTATATAATATTA--------------------------------------------------------------------------------------------------------------------------------------------------------------------------------------------------------------------------------------------------TTTTATATTAAAATATTTAATATAA-TTATTAAATATTAAATAATTTCTTTTTCTTTTTTCTT-CATACTATTCATATTGAAACCTAATTTGGAAATTAAACAATTACAATTCTTAAAAATTACAATATATTAATATAATTAATAATAATT---------TTTCTTAATAAGTT---------AATGAAT-TATAAATATTTTAATTTAT-----------------------------------------------------------------------------------------------------------------------------------------------------------------------------------------------------------------------------------------------------------------TTAAAAATTTAATATATATATATAAAT------------------------------------------------------------------------------------------------------------------------------------------------------------------------------------------------------ATTAATTTTATAAAAATTTAATA----------------------------------------------------------------TATATATATATATATATAATTTTAAAGA-----------------------------------------------------------------------------------------------------------------------------------------------------------------------------AAATTATTATTTAAT----------------------------------------------------------------TATGTATTTAAACCATTTTTAATAATAATGCATATAA-ATAAAAAAAAATA--
