# Supplementary material for: Complete Mitochondrial Genome Characterization of Schrankia costaestrigalis (Insecta: Erebidae: Hypenodinae) and Its Phylogenetic Implication
Source: Genes (Basel). 2023 Sep 26;14(10):1867. doi: 10.3390/genes14101867 (PMC10606299; doi:10.3390/genes14101867)
Supplement: Supplementary file 1 [file genes-14-01867-s001.zip › Table S1.xlsx]

## Sheet: Table S1
Table S1 Primers of nad3-nad5, rrnL and control region of the S. costaestrigalis mitogenome
Region	Primer ID	Primer Sequence (5'→3')
nad3-nad5	nad35_F	ATTGGACTATATCATGAATG
	nad35_R	GAGGATGAGGTATAGTAGATG
rrnL	rrnL_F	TTACGCTGTTATCCCTAAGG
	rrnL_R	TGTATCTTGTGTATCAGAGT
CR	CR_F	GATAATAGGGTATCTAATCCTAG
	CR_R	GAATAATCCTTTAATCAGGCAC
