# Supplementary material for: Complete Mitochondrial Genome Characterization of Schrankia costaestrigalis (Insecta: Erebidae: Hypenodinae) and Its Phylogenetic Implication
Source: Genes (Basel). 2023 Sep 26;14(10):1867. doi: 10.3390/genes14101867 (PMC10606299; doi:10.3390/genes14101867)
Supplement: Supplementary file 1 [file genes-14-01867-s001.zip › Table S2.xlsx]

## Sheet: Table S2
Table S2 The best-fit edge-unlinked partition model of the nucleotide sequences of 13 PCGs of 24 mitogenomes for BI
Partitions (Merged)	best-fit model
atp6+cox1+cox2+cox3+cob+nad3	GTR+F+I+G4
atp8+nad2+nad6	GTR+F+G4
nad1+nad4l+nad4+nad5	GTR+F+I+G4
