# Supplementary material for: Complete Mitochondrial Genome Characterization of Schrankia costaestrigalis (Insecta: Erebidae: Hypenodinae) and Its Phylogenetic Implication
Source: Genes (Basel). 2023 Sep 26;14(10):1867. doi: 10.3390/genes14101867 (PMC10606299; doi:10.3390/genes14101867)
Supplement: Supplementary file 1 [file genes-14-01867-s001.zip › Table S3.xlsx]

## Sheet: Table S3
Table S3 Codon number and RSCU of the PCGs
Codon	Amino Acid	RSCU	Count	Total count
GCU	Ala	2.28	70	123
GCC		0.46	14
GCA		1.17	36
GCG		0.1	3
CGU	Arg	1.08	14	52
CGC		0.08	1
CGA		2.62	34
CGG		0.23	3
AAU	Asn	1.89	232	245
AAC		0.11	13
GAU	Asp	1.82	59	65
GAC		0.18	6
UGU	Cys	1.73	26	30
UGC		0.27	4
CAA	Gln	1.97	63	64
CAG		0.03	1
GAA	Glu	1.86	68	73
GAG		0.14	5
GGU	Gly	0.93	46	198
GGC		0.06	3
GGA		2.65	131
GGG		0.36	18
CAU	His	1.74	60	69
CAC		0.26	9
AUU	Ile	1.91	435	455
AUC		0.09	20
CUU	Leu1	0.35	33	62
CUC		0.02	2
CUA		0.29	27
UUA	Leu2	5.18	482	496
UUG		0.15	14
AAA	Lys	1.78	90	101
AAG		0.22	11
AUA	Met	1.88	256	273
AUG		0.12	17
UUU	Phe	1.88	343	365
UUC		0.12	22
CCU	Pro	2.11	65	123
CCC		0.68	21
CCA		1.2	37
AGU	Ser1	0.57	24	120
AGC		0.07	3
AGA		2.22	93
UCU	Ser2	2.75	115	215
UCC		0.19	8
UCA		2.03	85
UCG		0.17	7
ACU	Thr	2.13	81	152
ACC		0.34	13
ACA		1.53	58
UGA	Trp	1.89	90	95
UGG		0.11	5
UAU	Tyr	1.87	181	194
UAC		0.13	13
GUU	Val	2.16	76	141
GUC		0.03	1
GUA		1.59	56
GUG		0.23	8
