# Supplementary material for: Complete Mitochondrial Genome Characterization of Schrankia costaestrigalis (Insecta: Erebidae: Hypenodinae) and Its Phylogenetic Implication
Source: Genes (Basel). 2023 Sep 26;14(10):1867. doi: 10.3390/genes14101867 (PMC10606299; doi:10.3390/genes14101867)
Supplement: Supplementary file 1 [file genes-14-01867-s001.zip › Table S4.xlsx]

## Sheet: Table S4
Table S4 Composition and skewness of genes and the control region
Genes	Size (bp)	A (num)	T(U) (num)	G (num)	C (num)	A (%)	T(U) (%)	G (%)	C (%)	AT(U)%	GC%	AT(U)-skew	GC-skew
nad2	1011	353	504	59	95	34.9159	49.8516	5.83581	9.39664	84.7676	15.2324	-0.176196	-0.233766
cox1	1542	485	616	208	233	31.4527	39.9481	13.489	15.1102	71.4008	28.5992	-0.118983	-0.0566893
cox2	682	248	281	67	86	36.3636	41.2023	9.82405	12.61	77.566	22.434	-0.0623819	-0.124183
atp8	162	70	77	5	10	43.2099	47.5309	3.08642	6.17284	90.7407	9.25926	-0.047619	-0.333333
atp6	678	226	309	53	90	33.3333	45.5752	7.81711	13.2743	78.9086	21.0914	-0.15514	-0.258741
cox3	789	256	318	99	116	32.4461	40.3042	12.5475	14.7022	72.7503	27.2497	-0.108014	-0.0790698
nad3	351	122	166	23	40	34.7578	47.2934	6.55271	11.396	82.0513	17.9487	-0.152778	-0.269841
nad5	1744	605	819	205	115	34.6904	46.961	11.7546	6.59404	81.6514	18.3486	-0.150281	0.28125
nad4	1339	475	622	160	82	35.4742	46.4526	11.9492	6.12397	81.9268	18.0732	-0.134002	0.322314
nad4l	288	90	158	31	9	31.25	54.8611	10.7639	3.125	86.1111	13.8889	-0.274194	0.55
nad6	528	196	254	28	50	37.1212	48.1061	5.30303	9.4697	85.2273	14.7727	-0.128889	-0.282051
cob	1152	378	511	118	145	32.8125	44.3576	10.2431	12.5868	77.1701	22.8299	-0.149606	-0.102662
nad1	939	294	442	137	66	31.3099	47.0714	14.59	7.02875	78.3813	21.6187	-0.201087	0.349754
trnM-CAU	68	25	27	6	10	36.7647	39.7059	8.82353	14.7059	76.4706	23.5294	-0.0384615	-0.25
trnI-GAU	68	27	27	9	5	39.7059	39.7059	13.2353	7.35294	79.4118	20.5882	0	0.285714
trnQ-UUG	73	31	32	7	3	42.4658	43.8356	9.58904	4.10959	86.3014	13.6986	-0.015873	0.4
trnW-UCA	67	31	25	5	6	46.2687	37.3134	7.46269	8.95522	83.5821	16.4179	0.107143	-0.0909091
trnC-GCA	66	30	22	9	5	45.4545	33.3333	13.6364	7.57576	78.7879	21.2121	0.153846	0.285714
trnY-GUA	67	26	27	9	5	38.806	40.2985	13.4328	7.46269	79.1045	20.8955	-0.0188679	0.285714
trnL2-UAA	69	24	27	9	9	34.7826	39.1304	13.0435	13.0435	73.913	26.087	-0.0588235	0
trnK-CUU	73	27	26	9	11	36.9863	35.6164	12.3288	15.0685	72.6027	27.3973	0.0188679	-0.1
trnD-GUC	69	31	29	4	5	44.9275	42.029	5.7971	7.24638	86.9565	13.0435	0.0333333	-0.111111
trnG-UCC	68	28	32	4	4	41.1765	47.0588	5.88235	5.88235	88.2353	11.7647	-0.0666667	0
trnA-UGC	65	25	28	6	6	38.4615	43.0769	9.23077	9.23077	81.5385	18.4615	-0.0566038	0
trnR-UCG	66	29	23	7	7	43.9394	34.8485	10.6061	10.6061	78.7879	21.2121	0.115385	0
trnN-GUU	68	30	25	7	6	44.1176	36.7647	10.2941	8.82353	80.8824	19.1176	0.0909091	0.0769231
trnS1-GCU	68	26	29	7	6	38.2353	42.6471	10.2941	8.82353	80.8824	19.1176	-0.0545455	0.0769231
trnE-UUC	65	29	31	2	3	44.6154	47.6923	3.07692	4.61538	92.3077	7.69231	-0.0333333	-0.2
trnF-GAA	69	28	29	10	2	40.5797	42.029	14.4928	2.89855	82.6087	17.3913	-0.0175439	0.666667
trnH-GUG	68	32	28	6	2	47.0588	41.1765	8.82353	2.94118	88.2353	11.7647	0.0666667	0.5
trnT-UGU	64	27	25	6	6	42.1875	39.0625	9.375	9.375	81.25	18.75	0.0384615	0
trnP-UGG	68	28	27	10	3	41.1765	39.7059	14.7059	4.41176	80.8824	19.1176	0.0181818	0.538462
trnS2-UGA	67	26	29	8	4	38.806	43.2836	11.9403	5.97015	82.0896	17.9104	-0.0545455	0.333333
trnL1-UAG	70	29	27	11	3	41.4286	38.5714	15.7143	4.28571	80	20	0.0357143	0.571429
trnV-UAC	67	29	27	7	4	43.2836	40.2985	10.4478	5.97015	83.5821	16.4179	0.0357143	0.272727
rrnL	1400	622	549	161	68	44.4286	39.2143	11.5	4.85714	83.6429	16.3571	0.0623399	0.406114
rrnS	781	355	313	76	37	45.4545	40.0768	9.73111	4.73752	85.5314	14.4686	0.0628743	0.345133
CR	1421	619	685	47	70	43.5609	48.2055	3.30753	4.92611	91.7664	8.23364	-0.0506135	-0.196581
