# Supplementary material for: Complete Mitochondrial Genome Characterization of Schrankia costaestrigalis (Insecta: Erebidae: Hypenodinae) and Its Phylogenetic Implication
Source: Genes (Basel). 2023 Sep 26;14(10):1867. doi: 10.3390/genes14101867 (PMC10606299; doi:10.3390/genes14101867)
Supplement: Supplementary file 1 [file genes-14-01867-s001.zip › Table S5.xlsx]

## Sheet: Table S5
Table S5 Tandem repeats of the control region
Name	Indices	Period size (bp)	Percent matches (%)	Percent indels (%)	Score	Entropy (0-2)	A	C	G	T	Consensus size (bp)	Copy number	consensus pattern
TR1	215--323	2	75	3	96	1.31	48	2	2	45	2	55.5	TA
TR2	312--355	21	82	8	56	1.13	52	2	0	45	23	2	ATATAAATATATTAAAACATTTA
TR3	489--597	2	75	3	96	1.31	48	2	2	45	2	55.5	TA
TR4	45--1384	274	99	0	2635	1.41	44	5	3	47	274	4.9	TATATTAAAATATTTAATATAAATTATTAAACATTTACTAATTTCTCTTTTTTTTTCTTTAAATACTATTCATATTGAATACATATTTGGAAATATAGCAGTTATAATTCATATAAATTAAAATATATTAATATAATTAATATTAATTTTTTTACAGTTTATTATTAAATTATAAATATAAATGTATATATAAATATTTTAATATATATATATATATATATATGTACGTATATATATATATATACATATTTAAATACATATATATATATATATA
TR5	586--629	21	82	8	56	1.13	52	2	0	45	23	2	ATATAAATATATTAAAACATTTA
TR6	763--871	2	75	3	96	1.31	48	2	2	45	2	55.5	TA
TR7	860--903	21	82	8	56	1.13	52	2	0	45	23	2	ATATAAATATATTAAAACATTTA
TR8	1037--1145	2	75	3	96	1.31	48	2	2	45	2	55.5	TA
TR9	1134--1177	21	82	8	56	1.13	52	2	0	45	23	2	ATATAAATATATTAAAACATTTA
TR10	1311--1386	2	83	0	89	1.09	51	0	1	47	2	38	TA
TR11	1311--1386	18	83	6	98	1.09	51	0	1	47	18	4.1	TATAAATATATATATATA
